# Supplementary material for: Effects of Ferulic Acid on Lipopolysaccharide-Induced Oxidative Stress and Gut Microbiota Imbalance in Linwu Ducks
Source: Antioxidants (Basel). 2024 Sep 30;13(10):1190. doi: 10.3390/antiox13101190 (PMC11504935; doi:10.3390/antiox13101190)
Supplement: Supplementary file 1 [file antioxidants-13-01190-s001.zip]

Archive with 3 entries (3 files):
- antioxidants-3184098-supplementary/Table S1.pdf
- antioxidants-3184098-supplementary/Table S2.xlsx
- antioxidants-3184098-supplementary/Table S3.xlsx
