# Supplementary material for: Effects of Ferulic Acid on Lipopolysaccharide-Induced Oxidative Stress and Gut Microbiota Imbalance in Linwu Ducks
Source: Antioxidants (Basel). 2024 Sep 30;13(10):1190. doi: 10.3390/antiox13101190 (PMC11504935; doi:10.3390/antiox13101190)
Supplement: Supplementary file 1 [file antioxidants-13-01190-s001.zip › antioxidants-3184098-supplementary/Table S2.xlsx]

## Sheet: exp_diff_detail_20210908_150049
Table S2. Different metabolites between the CON and LPS groups
Metabolite	Fold change (CON / LPS)	P_value
Hematoporphyrin IX	0.534233	0.04753
5'-((Z)-Feruloyl) 3-(2'-methylarabinosylxylose)	0.541832	0.02004
7alpha-Hydroxy-3-oxo-4-cholestenoate	0.620148	0.007285
23S,25,26-Trihydroxyvitamin D3	0.623062	0.000195
Prostaglandin J2	0.672747	0.002893
3-Methyl-19-nor-17alpha-pregna-1,3,5(10)-trien-17-ol	0.677726	0.003218
Rubraflavone B	0.679254	0.007016
16,16-dimethyl-PGA1	0.691556	0.004784
Jangomolide	0.692849	0.01177
Physapruin B	0.7011	0.0236
6-Hydroxymelatonin glucuronide	0.701296	0.00405
6-{[1-(2-{[3-(3,4-dimethoxyphenyl)-1-hydroxyprop-2-en-1-ylidene]amino}ethyl)-3-methoxy-4-oxocyclohexa-2,5-dien-1-yl]oxy}-3,4,5-trihydroxyoxane-2-carboxylic acid	0.7079	0.0005214
(1S,16R)-5,7,10,11-tetrahydroxy-8,8,10,12,16-pentamethyl-3-[1-(2-methyl-1,3-thiazol-4-yl)prop-1-en-2-yl]-17-oxa-4-azabicyclo[14.1.0]heptadec-4-en-9-one	0.711007	0.008311
Glycinoeclepin B	0.724306	0.03502
Pitheduloside I	0.724902	0.04096
Calenduloside E	0.730977	0.00236
1-Acetyl-3,27-dihydroxywitha-5,24-dienolide 3-glucoside	0.73521	0.003205
(10Z,14E,16E)-10,14,16-Octadecatrien-12-ynoic acid	0.738446	0.01695
L-Cysteine	0.759937	0.01325
Leontogenin	0.762764	0.01542
(Z)-11beta,21-Dihydroxypregna-1,4,17(20)-trien-3-one	0.766903	0.02478
Methyl Arachidonate	0.767878	0.01478
Fluvoxamino acid	0.768452	0.004977
Elatoside G	0.768496	0.002287
3alpha,7alpha-Dihydroxycoprostanic acid	0.771899	0.001817
Tsugaric acid B	0.775221	0.006506
Methyl (5E,17E)-18-bromo-octadeca-5,17-diene-15-ynoate	0.778976	0.03939
(6beta,24R)-6-Hydroxystigmast-4-en-3-one	0.779401	0.006756
Trimethoprim 3-N-oxide	0.779806	0.01031
Fasciculol C	0.782064	0.007585
Corchorosol A	0.783749	0.006698
Cadabicine	0.790638	0.003635
3'-N'-Acetylfusarochromanone	0.793037	0.01742
Allylestrenol	0.797701	0.02631
13'-Carboxy-gamma-tocopherol	0.797964	0.01321
Xi-2,3-Dihydro-2-oxo-1H-indole-3-acetic acid	0.799885	0.00158
(1S,16R)-5,7,11-trihydroxy-8-(hydroxymethyl)-8,10,12,16-tetramethyl-3-[1-(2-methyl-1,3-thiazol-4-yl)prop-1-en-2-yl]-17-oxa-4-azabicyclo[14.1.0]heptadec-4-en-9-one	0.802166	0.02803
Zymosterol intermediate 2	0.80303	0.005522
Capsicum annuum Fluorescent chlorophyll catabolite	0.80657	0.005844
Polysorbate 20	0.809889	0.004954
Testosterone enanthate	0.815065	0.005404
Ganoderic acid C1	0.815795	0.03412
Trilostane	0.816637	0.004214
Artenolide	0.817844	0.03712
3alpha,7alpha-Dihydroxy-12-oxo-5alpha-cholestan-26-oic acid	0.819382	0.002789
Pandamarilactone 31	0.819903	0.0113
6-hydroxysphingosine	0.820883	0.01182
5alpha-Androst-16-en-3alpha-ol	0.821855	0.01618
3-Formyl-6-hydroxyindole	0.823089	0.0001985
Lepidimoic acid	0.823352	0.005093
Yucalexin P15	0.82376	0.01027
3-Oxo-delta4-steroid	0.825571	0.00179
Enoxolone	0.826554	0.0001146
21-hydroxyallopregnanolone	0.827397	0.01466
Carnosic acid	0.829229	0.01032
Atractyligenin	0.831481	0.03991
(22E,24E)-1alpha,26-dihydroxy-22,23,24,25-tetradehydro-27-norvitamin D3	0.832636	0.002735
D-Urobilinogen	0.837808	0.02136
3alpha,12alpha-Dihydroxy-5beta-chola-7,9(11)-dien-24-oic Acid	0.838035	0.005659
Doxercalciferol	0.838786	0.003351
Estrone glucuronide	0.840951	0.001197
Kinetensin 4-7	0.842151	0.04785
3-Nitrophenol	0.843117	0.01286
Octadecanamide	0.843368	0.01348
5-NITRO-2-PHENYLPROPYLAMINOBENZOIC ACID [NPPB]	0.845897	0.006988
Vitamin D2 (Ergocalciferol)	0.846427	0.003518
N-arachidonoyl dihydroxypropylamine	0.850226	0.01145
5,7-dihydroxy-3-[5-hydroxy-2-(4-hydroxy-3-methoxyphenyl)-4-oxo-7-{[3,4,5-trihydroxy-6-(hydroxymethyl)oxan-2-yl]oxy}-3,4-dihydro-2H-1-benzopyran-8-yl]-2-(4-hydroxyphenyl)-3,4-dihydro-2H-1-benzopyran-4-one	0.850514	0.00379
Annocherin A	0.851432	0.01619
5alpha-pregnane-3,20-dione	0.853544	0.02889
Stenocereol	0.853569	0.00745
O-Desmethylangolensin	0.854901	0.04025
(22R)-1alpha,22,25-trihydroxy-20-epivitamin D3	0.855101	0.02777
4-Acetyl-6-tert-butyl-1,1-dimethylindane	0.855445	0.00121
Astaxanthin	0.856179	0.008837
5-(12-Heneicosenyl)-1,3-benzenediol	0.857423	0.009008
25-methyl-1alpha,26-dihydroxyvitamin D3	0.857996	0.001868
Alpha-Linolenic acid	0.858099	0.01434
Calcitriol	0.85867	0.01981
Isoachifolidiene	0.860206	0.0287
Indole-3-carboxaldehyde	0.861173	0.000797
5'-O-Methylmelledonal	0.862771	0.0003073
(4beta,5beta,6beta,14beta,15alpha,20S,22R)-5,6-Epoxy-4,14,15-trihydroxy-1-oxowitha-2,24-dienolide	0.865606	0.03789
HU-308	0.865956	0.00769
5-Hydroxyindoleacetic acid	0.867647	0.001307
25-Hydroxytachysterol3	0.868224	0.007673
L-Urobilin	0.869217	0.02985
TetraHCA	0.870361	0.02344
Amylose	0.870609	0.03169
11'-Carboxy-gamma-tocotrienol	0.870905	0.02172
Kukoamine B	0.87138	0.01509
1alpha-hydroxy-25,26,27-trinorvitamin D3 24-carboxylic acid	0.871897	0.01562
25-Hydroxyvitamin D3-26,23-lactone	0.87232	0.006299
Ginsenoyne J	0.87388	0.0006392
N-Acetyl-4-O-acetylneuraminic acid	0.874319	0.02084
12-KETE	0.87517	0.005731
(1S,16R)-5,6,7,11-tetrahydroxy-8,8,10,12,16-pentamethyl-3-[1-(2-methyl-1,3-thiazol-4-yl)prop-1-en-2-yl]-17-oxa-4-azabicyclo[14.1.0]heptadec-4-en-9-one	0.877353	0.02733
1alpha,25-dihydroxy-11alpha-[(1R)-oxiranyl]vitamin D3	0.877518	0.03045
1alpha,25,28-trihydroxyvitamin D2	0.878383	0.01124
Prostaglandin E2 ethanolamide	0.879349	0.006864
(3beta,17alpha,23R)-17,23-Epoxy-3,29-dihydroxy-27-norlanost-8-ene-15,24-dione	0.880523	0.03509
PE(19:1(9Z)/0:0)	0.881034	0.000463
24S-OH-7-DHC	0.881237	0.03964
3-(2,4-Cyclopentadien-1-ylidene)-5alpha-androstan-17beta-ol	0.882262	0.01847
(3beta,5xi,9xi,18xi)-Olean-12-en-28-oic acid,3-hydroxy-	0.882457	0.007678
6-Methoxy-4a-methyl-3,4,4a,9,10,10a-hexahydro-2(1H)-phenanthrenone	0.883721	0.01794
4Alpha-hydroxymethyl-5alpha-cholesta-8,24-dien-3beta-ol	0.885526	0.00514
9(S)-HPODE	0.885782	0.03976
Calamin	0.886187	0.02811
Soyasapogenol C	0.88622	0.02023
Coprocholic acid	0.886484	0.015
Dolichosterone	0.886544	0.01505
25-Hydroxyvitamin D3-26,23-lactol	0.890316	0.009894
Pterin	0.891339	0.01296
(20R,22R)-20,22-dihydroxycholesterol	0.891568	0.01345
Chenodeoxycholic acid sulfate	0.892955	0.01659
Cis-9,10-Epoxystearic acid	0.892964	0.03874
Spermidine	0.893538	0.03417
Porrigenin A	0.894362	0.04951
(3beta,17alpha,23S)-17,23-Epoxy-3,29-dihydroxy-27-norlanost-8-en-24-one	0.898421	0.003526
Oryzalide B	0.899818	0.026
4-Hydroxy-3-methoxy-2,10-bisaboladien-9-one	0.901081	0.03374
Goshuyic acid	0.901546	0.001854
3beta,7alpha-Dihydroxy-5-cholestenoate	0.903408	0.01162
7a,12a-Dihydroxy-3-oxo-4-cholenoic acid	0.904525	0.015
Corchoroside A	0.905378	0.04507
Pisiferic acid	0.905416	0.01434
3-Oxo-4,6-choladienoic acid	0.906141	0.01394
1-(2,5-dihydroxyphenyl)-3-(3-hydroxyphenyl)propan-1-one	0.906587	0.03811
Delta2-THA	0.907196	0.0357
MG(0:0/22:5(7Z,10Z,13Z,16Z,19Z)/0:0)	0.907741	0.01797
3beta,5beta-Tetrahydronorethindrone	0.907853	0.01397
Testosterone glucuronide	0.907892	0.02241
2-Formaminobenzoylacetate	0.909936	0.01404
Cytochalasin Npho	0.909941	0.0005437
3beta,7alpha,12alpha-Trihydroxychol-5-en-24-oic Acid	0.910484	0.04959
Lucidenic acid M	0.911228	0.002008
Blasticidin S	0.913312	0.04245
THYMOQUINONE	0.913546	0.01147
Janthitrem B	0.916568	0.04973
Lysyl-Phenylalanine	0.918416	0.02658
Tetranor-12(S)-HETE	0.918894	0.005617
2-Butylbenzothiazole	0.919818	0.003714
5beta-Chola-3,8(14),11-trien-24-oic Acid	0.921088	0.03771
Alpha-Calacorene	0.922458	0.01304
PE(15:1(9Z)/0:0)	0.923583	0.01581
1-Heptadecanoylglycerophosphoethanolamine	0.923881	0.0001858
15(S)-15-methyl PGF2alpha	0.924792	0.01846
6,8,10,12-pentadecatetraenal	0.925058	0.0008747
PE(17:1(9Z)/0:0)	0.925875	0.002028
Vitamin D3	0.926528	0.007118
Alpha-Camphorene	0.929541	0.04964
Cytokinin B	0.929635	0.03655
Corchorifatty acid F	0.930453	0.01791
24-Hydroxycholesterol	0.930533	0.03014
Enterodiol	0.935239	0.02356
(1beta,2alpha,3alpha)-1,2,3,24-Tetrahydroxy-12-oleanen-28-oic acid	0.936006	0.04089
Cassaidine	0.936508	0.03907
7-Ketodeoxycholic acid	0.936652	0.03206
Tetracosahexaenoic acid	0.93784	0.03473
Postin	0.939253	0.01068
Demethoxyshogaol	0.939904	0.0002298
Dibutyl malate	0.941052	0.004954
Ganoderic acid delta	0.943111	0.006375
Geijerone	0.944351	0.0054
2-Acetyl-1,5,6,7-tetrahydro-6-hydroxy-7-(hydroxymethyl)-4H-azepine-4-one	0.946154	0.02841
3beta-3-Hydroxy-18-lupen-21-one	0.947238	0.02484
PE(14:0/0:0)	0.949039	0.003388
7(14)-Farnesene-9,12-diol	0.949441	0.03591
Alpha-curcumene	0.949964	0.02629
7-Sulfocholic acid	0.951308	0.03037
4-cholesten-7alpha,12alpha,24-triol-3-one	0.952042	0.04838
3-Ethyltoluene	0.953523	0.00292
1-a,24R,25-Trihydroxyvitamin D2	0.955435	0.009636
P-Anisaldehyde	0.956676	0.03692
Palmitic amide	1.02471	0.018
Austalide L	1.0277	0.01913
N-Undecylbenzenesulfonic acid	1.03122	0.01279
LPE(18:2)	1.03255	0.01592
Manglupenone	1.03414	0.0007212
Dihydrosphingosine	1.03467	0.03679
Tetrahydrodeoxycortisol	1.03507	0.004015
3,6,7-Trihydroxy-4'-methoxyflavone 7-rhamnoside	1.03539	0.01548
8,11-eicosadiynoic acid	1.03589	0.03228
1-(11Z-eicosenoyl)-glycero-3-phosphate	1.04016	0.004437
5,7-dihydroxy-2-(4-hydroxyphenyl)-8-(3,4,5-trihydroxyoxan-2-yl)-4H-chromen-4-one	1.04119	0.02197
Cer(t18:0/16:0)	1.04237	0.01261
L-Phenylalanine	1.04322	0.04382
LysoPE(22:5(4Z,7Z,10Z,13Z,16Z)/0:0)	1.04474	0.04033
Cucurbitacin B	1.04514	0.03896
L-Glutamine	1.04582	0.02796
3,5,5-Trimethyl-2-cyclopenten-1-one	1.04676	0.03796
Maleic acid	1.04831	0.006575
LysoPC(20:3(5Z,8Z,11Z))	1.04939	0.04442
Perindoprilat	1.04955	0.03268
Prednisone	1.0498	0.009446
(3b,16b,20R)-Pregn-5-ene-3,16,20-triol 3-glucoside	1.05038	0.008149
LysoPC(18:0)	1.05151	0.0244
2-Methylguanosine	1.0523	0.04475
LysoPC(P-16:0)	1.05311	0.03428
1-(11Z,14Z-eicosadienoyl)-glycero-3-phosphate	1.0538	0.002306
13(S)-HODE	1.0539	0.001726
LPC(18:1)	1.05436	0.008311
Adenosine monophosphate	1.05573	0.01896
Tyrosyl-Hydroxyproline	1.05751	0.008265
1-Arachidonoylglycerophosphoinositol	1.05851	0.04253
Eudesmic acid	1.0598	0.03673
Acetyl-L-tyrosine	1.06003	0.04621
Inosine	1.06207	0.02241
LysoPC(22:4(7Z,10Z,13Z,16Z))	1.06249	0.04721
1-Oleoylglycerophosphoinositol	1.06506	0.01967
PC(16:0/18:2(9Z,12Z))	1.06571	0.007267
LysoPC(20:4(5Z,8Z,11Z,14Z))	1.06629	0.009722
PC(16:0/20:4(8Z,11Z,14Z,17Z))	1.0664	0.007895
5,6-dehydro Arachidonic Acid	1.06654	0.03033
LPC(18:3)	1.06664	0.03539
PE(P-18:0/20:4(8Z,11Z,14Z,17Z))	1.06713	0.02975
Xanthosine	1.06717	0.01772
PC(16:0/18:1(11Z))	1.07254	0.00395
LPC(18:2)	1.07294	0.002346
Gluconic acid	1.07317	0.008081
Guanosine	1.0736	0.002968
LysoPE(20:0/0:0)	1.07622	0.02731
Ethylsuberenol	1.07629	0.0005999
PC(14:0/18:1(11Z))	1.07708	0.01199
PC(20:2(11Z,14Z)/P-18:1(11Z))	1.07975	0.02811
2,2'-(3-methylcyclohexane-1,1-diyl)diacetic acid	1.08023	0.0145
Prostaglandin D1 Alcohol	1.08279	0.005556
PC(18:1(9Z)/18:1(9Z))	1.08473	0.003536
PE-NMe(16:0/22:4(7Z,10Z,13Z,16Z))	1.08589	0.00287
PC(P-18:1(11Z)/18:3(9Z,12Z,15Z))	1.08616	0.02708
N-Acetyl-DL-tryptophan	1.08725	0.03488
PC(16:0/22:5(7Z,10Z,13Z,16Z,19Z))	1.08833	0.01016
PE-NMe(18:0/18:2(9Z,12Z))	1.08989	0.001237
3-O-Sulfogalactosylceramide (d18:1/20:0)	1.08995	0.005683
CPA(16:0/0:0)	1.09027	0.007561
Uridine monophosphate (UMP)	1.09266	0.019
PC(14:0/20:3(8Z,11Z,14Z))	1.0929	0.01018
PE-NMe(18:0/18:1(9Z))	1.09398	0.001344
()14,15-DHET	1.09641	0.0003472
PE(O-18:1(1Z)/20:4(5Z,8Z,11Z,14Z))	1.09656	0.005091
PC(16:0/16:0)	1.09795	0.01639
PC(18:2(9Z,12Z)/20:4(8Z,11Z,14Z,17Z))	1.10144	0.008221
LysoPC(20:0/0:0)	1.10398	0.03557
LysoPC(22:5(4Z,7Z,10Z,13Z,16Z))	1.10616	0.004686
1-alkyl-2-acylglycerophosphoethanolamine	1.11176	0.03746
(2S)-2-{[1-(R)-Carboxyethyl]amino}pentanoate	1.12341	0.03137
PC(15:0/18:2(9Z,12Z))	1.14361	0.001273
N-hexadecanoylsphinganine-1-phosphocholine	1.15402	0.04374
PC(14:1(9Z)/22:0)	1.15483	0.003314
Yuzu lactone	1.18235	0.008927
Gamma-Chaconine	1.20178	0.009976
Androsterone glucuronide	1.21329	0.03345
CL(i-12:0/i-24:0/18:2(9Z,11Z)/i-24:0)	1.23296	0.006729
