# Supplementary material for: Effects of Ferulic Acid on Lipopolysaccharide-Induced Oxidative Stress and Gut Microbiota Imbalance in Linwu Ducks
Source: Antioxidants (Basel). 2024 Sep 30;13(10):1190. doi: 10.3390/antiox13101190 (PMC11504935; doi:10.3390/antiox13101190)
Supplement: Supplementary file 1 [file antioxidants-13-01190-s001.zip › antioxidants-3184098-supplementary/Table S3.xlsx]

## Sheet: exp_diff_detail_20210908_211624
Table S3. Different metabolites between the LPS and FA-LPS groups
Metabolite	Fold change (LPS / FA-LPS)	P_value
Caffeic acid 3-sulfate	0.731946	0.004174
7-Hydroxyterpineol 8-glucoside	0.765009	0.03845
Ineketone	0.795749	0.007094
Spermine	0.819594	0.04805
[(1-oxo-3-phenylpropan-2-yl)oxy]sulfonic acid	0.820214	0.0276
Phenylalanyl-Asparagine	0.822188	0.0338
Gamma-L-Glutamyl-L-methionine sulfoxide	0.837198	0.03981
[5,7-dihydroxy-2-(3-hydroxyphenyl)-4-oxo-3,4-dihydro-2H-1-benzopyran-3-yl]oxidanesulfonic acid	0.838831	0.0265
Mytilin B	0.852142	0.03251
1-alkyl-2-acylglycerophosphoethanolamine	0.858586	0.006271
ACETOSYRINGONE	0.863974	0.04686
Gamma-Chaconine	0.868224	0.04528
(2S)-2-{[1-(R)-Carboxyethyl]amino}pentanoate	0.87853	0.04916
Threoninyl-Phenylalanine	0.882494	0.04343
Asparaginyl-Phenylalanine	0.893805	0.04983
4-(2-Aminophenyl)-2,4-dioxobutanoic acid	0.909287	0.02978
PC(16:0/16:0)	0.911119	0.03007
L-glycyl-L-hydroxyproline	0.916189	0.04853
Temazepam	0.917681	0.04071
Perindoprilat	0.923126	0.01112
LysoPC(20:0/0:0)	0.924185	0.02347
CPA(16:0/0:0)	0.926153	0.02318
()14,15-DHET	0.928186	0.002295
L-Arginine	0.928248	0.03277
Agavoside A	0.932332	0.04599
Guanosine	0.933632	0.03078
2-Ethyl-2-Hydroxybutyric acid	0.934404	0.01715
LysoPE(20:0/0:0)	0.935361	0.04015
Methyl dioxindole-3-acetate	0.936015	0.02817
5,6-dehydro Arachidonic Acid	0.93728	0.01912
LysoPC(18:0)	0.937577	0.007962
LysoPC(22:4(7Z,10Z,13Z,16Z))	0.939831	0.01995
PE-NMe(16:0/22:4(7Z,10Z,13Z,16Z))	0.941224	0.03811
PE-NMe(18:0/18:1(9Z))	0.941433	0.0487
13(S)-HODE	0.941976	0.0004048
Alpha-CEHC	0.942244	0.01922
LysoPC(P-16:0)	0.942795	0.02104
L-Phenylalanine	0.945707	0.03088
P-Salicylic acid	0.94622	0.04297
9(S)-HODE	0.95021	0.01019
2-Methylguanosine	0.951877	0.04208
PE(18:0/0:0)	0.952395	0.0346
LysoPE(18:0/0:0)	0.953327	0.009344
Dihydro-3-coumaric acid	0.954033	0.02984
2-Oleoylglycerophosphocholine	0.956649	0.02098
Ethylsuberenol	0.961473	0.03484
LPC(16:0)	0.961702	0.0297
3,6,7-Trihydroxy-4'-methoxyflavone 7-rhamnoside	0.96303	0.00373
8,11-eicosadiynoic acid	0.963974	0.0206
(3b,16b,20R)-Pregn-5-ene-3,16,20-triol 3-glucoside	0.966145	0.002948
Prednisone	0.966313	0.004477
LysoPE(20:1(11Z)/0:0)	0.966741	0.02041
Choline	0.967342	0.0008213
Tetrahydrodeoxycortisol	0.968541	0.00319
5,7-dihydroxy-2-(4-hydroxyphenyl)-8-(3,4,5-trihydroxyoxan-2-yl)-4H-chromen-4-one	0.96894	0.01863
(22S)-1alpha,22,25-trihydroxy-26,27-dimethyl-23,23,24,24-tetradehydrovitamin D3	1.03219	0.047
Cyclosativene	1.03681	0.03753
25,26-dihydroxyvitamin D	1.0399	0.02772
(3beta,17alpha,23S)-17,23-Epoxy-3,29-dihydroxy-27-norlanost-8-en-24-one	1.04172	0.009859
3-Butylidene-1(3H)-isobenzofuranone	1.04407	0.04708
(S)-10,16-Dihydroxyhexadecanoic acid	1.04739	0.001925
5a-Cholestane-3a,7a,12a,25-tetrol	1.0482	0.04009
16a-hydroxy DHEA 3-sulfate	1.04964	0.02243
Saccharopine	1.04998	0.02784
Platydesminium	1.05165	0.01846
3beta,5beta-Tetrahydronorethindrone	1.05606	0.01683
Ganoderic acid alpha	1.058	0.002604
THYMOQUINONE	1.0583	0.04518
Gibberellin A55	1.05843	0.045
5'-O-Methylmelledonal	1.06305	0.02477
4,5-Dihydroniveusin A	1.06334	0.04095
Janthitrem B	1.06559	0.01524
Urocanic acid	1.06591	0.007941
Callystatin A	1.06941	0.04323
N2-(2-Carboxymethyl-2-hydroxysuccinoyl)arginine	1.07432	0.02619
N-acetyl-S-geranylgeranyl-L-Cysteine	1.07496	0.002684
Dihydroceramide C2	1.07722	0.02228
Annocherin A	1.07968	0.04394
Mukurozidiol	1.0816	0.04492
N-lactoyl-Tyrosine	1.08509	0.03353
Homodolicholide	1.08613	0.04543
Arachidonic acid	1.08949	0.03355
25-Hydroxytachysterol3	1.08991	0.01624
Eriojaposide A	1.09136	0.03412
12-KETE	1.09154	0.007046
(S)-3-Sulfonatolactate	1.09181	0.03408
4-hydroxy ketorolac	1.09329	0.01541
Ganoderic acid K	1.09384	0.006755
3alpha,7alpha-Dihydroxy-12-oxo-5alpha-cholestan-26-oic acid	1.09829	0.03822
18-Oxocortisol	1.09875	0.0377
12-Oxo-20-trihydroxy-leukotriene B4	1.10016	0.01611
3,4,5-trihydroxy-6-{[(2Z)-6-hydroxy-2-(phenylmethylidene)heptyl]oxy}oxane-2-carboxylic acid	1.10045	0.006085
Procurcumadiol	1.1008	0.01251
BW 245C	1.10112	0.01681
8-Hydroxy-4(6)-lactarene-5,14-diol	1.1029	0.04186
Gibberellin A86	1.11139	0.01294
D-erythro-Sphingosine C-20	1.11444	0.03931
2-Butylbenzothiazole	1.11494	0.01205
Prostaglandin E3	1.11519	0.03232
Zedoarondiol	1.11732	0.04884
Dolichosterone	1.12012	0.03095
Spirotaccagenin	1.12314	0.04639
1-Hydroxy-1-phenyl-3-octadecanone	1.12567	0.019
Calcitriol	1.12617	0.03315
3-Oxo-delta4-steroid	1.12703	0.04912
2,4,6,8-Decatetraenoic acid dehydropiperidide	1.13422	0.04272
Rhubafuran	1.13648	0.04958
2-amino-tetradecanoic acid	1.14129	0.03774
Dide-O-methylsimmondsin	1.14255	0.01605
ETHOXYQUIN	1.14759	0.01702
5,7-dihydroxy-3-[5-hydroxy-2-(4-hydroxy-3-methoxyphenyl)-4-oxo-7-{[3,4,5-trihydroxy-6-(hydroxymethyl)oxan-2-yl]oxy}-3,4-dihydro-2H-1-benzopyran-8-yl]-2-(4-hydroxyphenyl)-3,4-dihydro-2H-1-benzopyran-4-one	1.15131	0.03483
Trilostane	1.16337	0.03084
Phenylalanyl-Valine	1.16388	0.04257
16beta-Hydroxystellatogenin	1.1687	0.0465
Lupinate	1.17457	0.007062
3b,12a-Dihydroxy-5a-cholanoic acid	1.19672	0.03261
N-Acetylgalactosaminyl lactose	1.2028	0.008527
FA(18:4(OH2))	1.20712	0.01776
3-hydroxynonanoyl carnitine	1.24002	0.01792
6-nonenoylglycine	1.25547	0.02787
Corticosterone	1.30324	0.01262
4-hydroxy-3-(sulfooxy)benzoic acid	1.30742	0.02944
1-(2,3-Dihydro-1H-pyrrolizin-5-yl)-1,4-pentanedione	1.3163	0.001351
N2-Galacturonyl-L-lysine	1.32936	0.002065
Lycofawcine	1.98263	0.01024
